# Supplementary material for: Prognostic Factors and Treatment Outcomes in Gallbladder Cancer Patients Undergoing Curative Surgery: A Multicenter Retrospective Cohort Study
Source: Curr Oncol. 2025 Jun 3;32(6):328. doi: 10.3390/curroncol32060328 (PMC12192010; doi:10.3390/curroncol32060328)
Supplement: Supplementary file 1 [file curroncol-32-00328-s001.zip]

Archive with 1 entries (1 files):
- curroncol-3638712-supplementary.pdf
